# Supplementary material for: The Outcome of Octogenarian Patients with Multiple Myeloma Treated Outside Clinical Studies, Focusing on Tolerability and Efficacy of Treatment
Source: Cancers (Basel). 2024 Sep 29;16(19):3329. doi: 10.3390/cancers16193329 (PMC11475655; doi:10.3390/cancers16193329)
Supplement: Supplementary file 1 [file cancers-16-03329-s001.zip]

Archive with 1 entries (1 files):
- cancers-3192362-supplementary.pdf
